# Supplementary material for: Thalassemias and Sickle Cell Diseases in Pregnancy: SITE Good Practice
Source: J Clin Med. 2025 Feb 1;14(3):948. doi: 10.3390/jcm14030948 (PMC11818879; doi:10.3390/jcm14030948)
Supplement: Supplementary file 1 [file jcm-14-00948-s001.zip]

Archive with 1 entries (1 files):
- jcm-3372270-supplementary.pdf
